# Supplementary material for: 5-Nitro-1-benzofuran-2(3H)-one
Source: Acta Crystallogr Sect E Struct Rep Online. 2012 Jun 13;68(Pt 7):o2029. doi: 10.1107/S1600536812025093 (PMC3393298; doi:10.1107/S1600536812025093)
Supplement: Supplementary file 2 [file e-68-o2029-Isup2.hkl]

# 
# h,k,l, Fc-squared, Fo-squared, sigma(Fo-squared) and status flag 
# 
data_I
_shelx_title ' X in P2(1)/c' 
_shelx_refln_list_code          4 
_shelx_F_calc_maximum      215.18 
_exptl_crystal_F_000       368.00 
_reflns_d_resolution_high  0.8292 
 
loop_ 
 _symmetry_equiv_pos_as_xyz 
 'x, y, z' 
 '-x, y+1/2, -z+1/2' 
 '-x, -y, -z' 
 'x, -y-1/2, z-1/2' 
 
_cell_length_a     7.4510 
_cell_length_b     8.9150 
_cell_length_c    11.2490 
_cell_angle_alpha  90.000 
_cell_angle_beta   93.450 
_cell_angle_gamma  90.000 
 
_shelx_F_squared_multiplier     1.000 
 
loop_ 
 _refln_index_h 
 _refln_index_k 
 _refln_index_l 
 _refln_F_squared_calc 
 _refln_F_squared_meas 
 _refln_F_squared_sigma 
 _refln_observed_status 
   1   0   0       42.26       36.57      0.53 o 
   2   0   0     6148.50     6361.70     43.73 o 
   3   0   0      835.82      795.19      4.29 o 
   4   0   0      835.48      761.12      4.96 o 
   5   0   0        9.06        9.65      0.90 o 
   6   0   0        9.05        7.76      1.06 o 
   7   0   0       24.82       23.82      1.66 o 
   8   0   0        2.71        2.49      1.21 o 
   1   1   0      391.51      329.39      5.29 o 
   2   1   0     7382.49     7568.69     35.39 o 
   3   1   0      511.34      517.43      2.50 o 
   4   1   0       19.78       18.52      0.66 o 
   5   1   0       32.19       32.60      1.70 o 
   6   1   0       60.60       56.49      3.47 o 
   7   1   0        4.75        4.53      0.72 o 
   8   1   0        2.26        1.51      0.80 o 
   0   2   0      766.01      662.74     25.78 o 
   1   2   0     1159.96     1070.10     11.75 o 
   2   2   0       81.95       83.10      2.91 o 
   3   2   0        0.56        0.68      0.32 o 
   4   2   0       11.18       12.96      0.64 o 
   5   2   0       67.42       64.54      1.96 o 
   6   2   0      166.34      158.99      2.21 o 
   7   2   0        2.51        2.11      0.75 o 
   8   2   0       57.35       53.71      1.73 o 
   1   3   0        1.92        2.07      0.30 o 
   2   3   0      409.46      435.92      7.75 o 
   3   3   0       24.78       25.17      0.72 o 
   4   3   0       49.80       49.25      1.07 o 
   5   3   0       19.57       22.37      0.88 o 
   6   3   0       66.27       61.44      1.47 o 
   7   3   0       10.81       10.13      1.62 o 
   8   3   0        0.91        1.58      0.85 o 
   0   4   0      368.91      377.53     10.70 o 
   1   4   0      706.57      734.93      5.53 o 
   2   4   0      612.50      700.17     12.74 o 
   3   4   0       26.01       28.80      0.94 o 
   4   4   0      514.92      529.24     14.94 o 
   5   4   0       84.17       85.13      1.63 o 
   6   4   0        0.36        0.87      1.06 o 
   7   4   0        1.20       -0.01      0.82 o 
   8   4   0        8.00        9.01      1.14 o 
   1   5   0        3.62        3.99      0.60 o 
   2   5   0      208.75      212.04      2.87 o 
   3   5   0      419.00      443.43      4.39 o 
   4   5   0       62.84       69.45      1.96 o 
   5   5   0        0.35       -0.08      0.83 o 
   6   5   0       10.69       13.04      1.43 o 
   7   5   0        0.11        2.19      0.98 o 
   0   6   0      684.28      640.82      5.09 o 
   1   6   0       79.26       74.52      1.89 o 
   2   6   0        3.63        3.92      0.75 o 
   3   6   0       61.51       68.77      2.04 o 
   4   6   0       39.63       38.52      1.73 o 
   5   6   0       32.78       32.26      1.81 o 
   6   6   0       61.08       64.16      2.56 o 
   7   6   0        0.02       -1.28      1.28 o 
   1   7   0        2.75        2.94      0.98 o 
   2   7   0       34.17       34.68      1.58 o 
   3   7   0      276.88      286.74      4.31 o 
   4   7   0      193.71      200.72      3.85 o 
   5   7   0       71.41       65.00      2.49 o 
   6   7   0        0.89        0.68      1.28 o 
   0   8   0       23.87       23.74      1.58 o 
   1   8   0      268.44      274.08      4.23 o 
   2   8   0       12.06       16.66      1.51 o 
   3   8   0      196.69      194.61      3.93 o 
   4   8   0       24.01       25.78      1.88 o 
   5   8   0        0.84       -0.38      1.28 o 
   1   9   0       20.22       21.78      1.58 o 
   2   9   0        0.85        1.66      0.90 o 
   3   9   0       33.92       28.87      1.88 o 
   4   9   0        5.86        4.14      1.36 o 
   0  10   0       19.03       18.31      1.66 o 
   1  10   0        0.08       -0.60      1.13 o 
   2  10   0        7.66       11.08      1.58 o 
   3  10   0        0.04        0.08      1.28 o 
  -8   1   1       30.65       31.41      1.36 o 
  -7   1   1        0.00       -0.26      0.69 o 
  -6   1   1        0.58       -0.11      0.64 o 
  -5   1   1        0.11        1.57      1.28 o 
  -4   1   1      491.34      502.90      8.31 o 
  -3   1   1      542.40      517.21      4.30 o 
  -2   1   1     2452.32     2328.09     53.40 o 
  -1   1   1        2.15        2.92      0.60 o 
   0   1   1     1192.97     1026.74      9.20 o 
   1   1   1      672.79      647.85     23.87 o 
   2   1   1      451.34      490.50      3.93 o 
   3   1   1       10.72       12.08      1.43 o 
   4   1   1        2.11        1.47      0.43 o 
   5   1   1        0.36        0.68      0.48 o 
   6   1   1      158.29      166.33      2.27 o 
   7   1   1        0.18        1.02      0.66 o 
   8   1   1       10.12        5.99      1.04 o 
  -8   2   1        1.67        2.03      0.80 o 
  -7   2   1        2.41        2.30      0.75 o 
  -6   2   1        0.01        1.18      0.56 o 
  -5   2   1        0.07        0.08      0.48 o 
  -4   2   1       39.52       35.88      1.02 o 
  -3   2   1        0.78        0.64      0.32 o 
  -2   2   1        0.04        0.53      0.72 o 
  -1   2   1     1403.18     1234.54     41.29 o 
   0   2   1       22.13       21.17      0.29 o 
   1   2   1        3.02        2.39      0.21 o 
   2   2   1      858.34      811.30     12.16 o 
   3   2   1      256.24      270.93      1.98 o 
   4   2   1       13.26       14.92      0.64 o 
   5   2   1        7.54        4.79      0.64 o 
   6   2   1        5.66        4.22      0.69 o 
   7   2   1        0.80        1.21      0.75 o 
   8   2   1        2.15        0.94      0.85 o 
  -8   3   1       24.91       21.83      1.58 o 
  -7   3   1        0.30       -0.30      0.80 o 
  -6   3   1       67.17       62.09      1.47 o 
  -5   3   1        2.24        1.75      0.98 o 
  -4   3   1       28.98       27.26      0.90 o 
  -3   3   1        1.22        0.79      0.32 o 
  -2   3   1      219.74      221.95      4.62 o 
  -1   3   1       21.93       20.68      1.09 o 
   0   3   1       10.28       12.86      0.26 o 
   1   3   1      424.10      432.81     10.68 o 
   2   3   1       69.47       67.42      3.55 o 
   3   3   1      112.22      112.29      2.04 o 
   4   3   1      355.71      385.54     10.22 o 
   5   3   1       27.28       24.74      0.93 o 
   6   3   1       49.58       47.65      1.33 o 
   7   3   1       11.11       14.17      1.07 o 
   8   3   1        0.05       -0.95      1.13 o 
  -8   4   1        3.05        5.18      0.93 o 
  -7   4   1        0.35       -0.30      1.02 o 
  -6   4   1       14.47       12.28      0.93 o 
  -5   4   1        1.46        3.04      1.32 o 
  -4   4   1       10.60       11.57      0.69 o 
  -3   4   1        3.67        4.34      0.48 o 
  -2   4   1      155.64      152.13      2.91 o 
  -1   4   1       44.02       32.66      0.75 o 
   0   4   1      887.00      891.94     32.08 o 
   1   4   1      124.20      133.44      1.39 o 
   2   4   1       21.89       29.66      0.75 o 
   3   4   1       74.17       62.94      3.88 o 
   4   4   1       58.10       59.55      1.28 o 
   5   4   1        0.16        0.75      0.59 o 
   6   4   1       14.56       16.02      1.01 o 
   7   4   1        0.51        2.02      0.82 o 
   8   4   1        3.99        3.90      1.17 o 
  -7   5   1        2.95        3.09      1.28 o 
  -6   5   1        1.30        3.17      1.06 o 
  -5   5   1       26.46       23.59      1.51 o 
  -4   5   1       67.59       72.32      2.04 o 
  -3   5   1       57.16       63.19      1.81 o 
  -2   5   1       41.65       49.99      1.51 o 
  -1   5   1        0.16        0.15      0.45 o 
   0   5   1      207.78      240.66      4.42 o 
   1   5   1       39.00       38.38      1.28 o 
   2   5   1      127.00      157.76      2.57 o 
   3   5   1       94.80       91.81      2.11 o 
   4   5   1        3.11        2.94      0.90 o 
   5   5   1        3.61        2.71      1.06 o 
   6   5   1        5.59        3.17      1.36 o 
   7   5   1        9.36        5.65      1.58 o 
  -7   6   1        0.00        1.28      1.21 o 
  -6   6   1       51.83       55.86      2.49 o 
  -5   6   1       15.85       18.09      1.51 o 
  -4   6   1       12.27        9.04      1.28 o 
  -3   6   1       13.64       14.55      1.21 o 
  -2   6   1        4.09        4.60      0.83 o 
  -1   6   1       20.97       20.50      1.13 o 
   0   6   1        3.31        3.39      0.57 o 
   1   6   1       58.91       64.17      1.73 o 
   2   6   1       21.96       26.01      1.28 o 
   3   6   1       47.96       50.97      1.81 o 
   4   6   1       54.30       58.21      2.04 o 
   5   6   1        4.92        4.52      1.13 o 
   6   6   1        0.01       -0.15      1.21 o 
   7   6   1        1.41        1.81      1.36 o 
  -6   7   1       49.70       52.09      2.49 o 
  -5   7   1       47.52       46.51      2.34 o 
  -4   7   1       97.60       96.62      2.79 o 
  -3   7   1       15.19       17.79      1.36 o 
  -2   7   1       95.42       98.06      2.49 o 
  -1   7   1        5.98        7.08      0.98 o 
   0   7   1      170.66      160.66      2.11 o 
   1   7   1       83.18       79.65      2.19 o 
   2   7   1      255.16      244.26      3.78 o 
   3   7   1       71.08       68.02      2.26 o 
   4   7   1      156.55      160.28      3.40 o 
   5   7   1       10.69       10.32      1.28 o 
   6   7   1        0.07       -0.38      1.13 o 
  -5   8   1        0.28       -0.75      1.28 o 
  -4   8   1      105.15      108.23      3.17 o 
  -3   8   1       12.82       14.09      1.58 o 
  -2   8   1       86.16       77.68      2.41 o 
  -1   8   1        5.30        6.18      1.21 o 
   0   8   1      155.92      140.87      2.24 o 
   1   8   1       21.54       22.08      1.66 o 
   2   8   1      301.34      285.86      4.46 o 
   3   8   1        5.08        7.31      1.36 o 
   4   8   1        2.72        3.24      1.21 o 
   5   8   1        1.02        2.19      1.21 o 
  -4   9   1        0.28       -0.83      1.21 o 
  -3   9   1        2.46        2.79      1.21 o 
  -2   9   1        3.03        1.96      1.13 o 
  -1   9   1        2.06        0.98      1.06 o 
   0   9   1       14.29       12.81      1.55 o 
   1   9   1       14.33       15.00      1.51 o 
   2   9   1        1.26        0.08      1.13 o 
   3   9   1        1.31        0.45      1.13 o 
   4   9   1        1.27        0.08      1.28 o 
  -3  10   1        1.84        1.66      1.36 o 
  -2  10   1        0.07        1.51      1.13 o 
  -1  10   1       22.48       22.54      1.81 o 
   0  10   1        1.29        1.24      0.90 o 
   1  10   1        5.14        3.99      1.43 o 
   2  10   1        0.27        2.56      1.21 o 
   3  10   1       17.73       19.97      1.73 o 
  -8   0   2        2.25       -0.30      1.13 o 
  -7   0   2        0.00       -0.98      0.98 o 
  -6   0   2       31.61       23.97      1.43 o 
  -5   0   2      110.38      113.11      2.34 o 
  -4   0   2     2230.36     2140.20     35.55 o 
  -3   0   2      106.51      105.79      1.74 o 
  -2   0   2    46300.79    56111.33    175.87 o 
  -1   0   2      366.23      325.75      1.99 o 
   0   0   2     3097.12     2894.65     53.11 o 
   1   0   2     1369.56     1412.76     17.99 o 
   2   0   2     3611.25     3349.02     34.16 o 
   3   0   2      360.68      365.51      3.11 o 
   4   0   2       54.81       66.67      1.58 o 
   5   0   2       79.85       82.29      2.04 o 
   6   0   2       80.74       81.30      2.26 o 
   7   0   2        0.56        0.83      0.98 o 
   8   0   2       10.21       11.46      1.36 o 
  -8   1   2        4.34        3.82      0.96 o 
  -7   1   2        2.40        3.12      0.75 o 
  -6   1   2       18.80       16.58      0.94 o 
  -5   1   2       43.97       50.11      1.17 o 
  -4   1   2     1991.90     1865.29     23.84 o 
  -3   1   2        9.21       10.97      0.48 o 
  -2   1   2        0.72        2.13      1.28 o 
  -1   1   2      606.63      525.79     19.79 o 
   0   1   2     4493.47     3974.96    119.02 o 
   1   1   2      915.40      824.90    104.52 o 
   2   1   2      622.01      650.07     19.91 o 
   3   1   2       44.08       39.99      0.83 o 
   4   1   2      446.68      456.67      4.63 o 
   5   1   2       64.72       56.57      1.62 o 
   6   1   2       27.98       25.30      1.09 o 
   7   1   2       12.44       10.28      0.88 o 
   8   1   2        1.44        0.65      0.85 o 
  -8   2   2       22.96       21.30      1.28 o 
  -7   2   2       16.80       15.12      1.04 o 
  -6   2   2        6.30        6.15      0.69 o 
  -5   2   2        1.31        2.00      0.53 o 
  -4   2   2       10.50       10.75      0.57 o 
  -3   2   2      155.72      151.23      1.50 o 
  -2   2   2      266.98      251.76      3.33 o 
  -1   2   2     1009.36      901.07     33.70 o 
   0   2   2      142.10      134.53      2.35 o 
   1   2   2       47.18       49.35      0.69 o 
   2   2   2      375.32      436.35      7.63 o 
   3   2   2       98.96      107.83      1.28 o 
   4   2   2      620.21      686.46     10.33 o 
   5   2   2       12.11       13.25      0.72 o 
   6   2   2      125.71      121.32      2.03 o 
   7   2   2        2.17        4.50      1.70 o 
   8   2   2        0.19       -0.82      0.88 o 
  -8   3   2       10.14       10.10      1.04 o 
  -7   3   2        4.62        3.23      0.82 o 
  -6   3   2        2.57        2.90      0.66 o 
  -5   3   2        8.49        7.80      0.64 o 
  -4   3   2       62.01       50.32      1.62 o 
  -3   3   2        3.72        4.88      0.45 o 
  -2   3   2      158.78      170.91      5.18 o 
  -1   3   2        3.77        3.33      0.32 o 
   0   3   2      541.27      553.02      3.61 o 
   1   3   2       21.58       18.75      0.57 o 
   2   3   2      424.04      453.62      2.52 o 
   3   3   2       51.80       61.24      1.07 o 
   4   3   2      258.00      259.31      4.12 o 
   5   3   2       41.43       45.11      1.23 o 
   6   3   2       10.29        9.53      0.88 o 
   7   3   2        0.06       -0.98      0.98 o 
   8   3   2       23.90       22.16      1.36 o 
  -8   4   2        0.67       -0.71      1.43 o 
  -7   4   2        8.51        9.42      0.98 o 
  -6   4   2       96.71       95.06      1.89 o 
  -5   4   2        1.95        1.78      0.61 o 
  -4   4   2      143.65      150.89      2.30 o 
  -3   4   2       86.21       83.70      3.51 o 
  -2   4   2      118.36      133.78      5.06 o 
  -1   4   2      788.14      836.35     13.20 o 
   0   4   2     1038.29     1104.43     11.67 o 
   1   4   2       80.64       90.67      1.23 o 
   2   4   2     1430.57     1442.40     38.50 o 
   3   4   2      294.86      305.13      5.07 o 
   4   4   2       54.02       52.45      1.23 o 
   5   4   2       19.43       18.84      0.93 o 
   6   4   2       66.37       63.58      1.63 o 
   7   4   2       18.31       18.82      1.32 o 
   8   4   2        3.68        4.75      1.70 o 
  -7   5   2        0.04        1.21      1.06 o 
  -6   5   2       40.89       39.05      1.88 o 
  -5   5   2       52.11       56.40      2.04 o 
  -4   5   2       79.32       89.83      2.26 o 
  -3   5   2       11.29       11.76      0.98 o 
  -2   5   2        0.31        0.00      0.60 o 
  -1   5   2        9.53       11.61      0.83 o 
   0   5   2       41.00       37.44      1.36 o 
   1   5   2      765.69      829.59      5.48 o 
   2   5   2       39.87       50.36      1.51 o 
   3   5   2       10.37       14.09      1.06 o 
   4   5   2        0.00       -0.38      0.75 o 
   5   5   2        3.50        4.14      1.06 o 
   6   5   2      214.79      223.32      4.23 o 
   7   5   2        2.45        3.99      1.43 o 
  -7   6   2       19.88       22.31      1.88 o 
  -6   6   2       11.12       12.21      1.51 o 
  -5   6   2       21.40       24.50      1.58 o 
  -4   6   2        0.29        0.45      0.75 o 
  -3   6   2        0.13        0.60      0.68 o 
  -2   6   2      254.88      247.80      3.48 o 
  -1   6   2      126.61      122.64      2.42 o 
   0   6   2       16.18       16.15      0.75 o 
   1   6   2       70.83       68.93      1.89 o 
   2   6   2       76.09       77.38      2.04 o 
   3   6   2        6.73        7.99      0.98 o 
   4   6   2       71.61       67.19      2.19 o 
   5   6   2        7.97        7.61      1.36 o 
   6   6   2       67.45       70.80      2.64 o 
   7   6   2       12.52       13.04      1.73 o 
  -6   7   2       54.25       62.27      2.71 o 
  -5   7   2       68.74       69.75      2.64 o 
  -4   7   2        5.97        7.91      1.28 o 
  -3   7   2        6.86       10.93      1.13 o 
  -2   7   2       29.18       30.38      1.51 o 
  -1   7   2        5.39        4.82      1.06 o 
   0   7   2      142.30      133.51      1.97 o 
   1   7   2      376.87      406.69      4.61 o 
   2   7   2      292.19      273.43      4.08 o 
   3   7   2      104.03       99.49      2.64 o 
   4   7   2        0.42       -0.60      1.06 o 
   5   7   2       15.55       16.43      1.58 o 
   6   7   2       11.12       11.23      1.58 o 
  -5   8   2       60.52       63.26      2.71 o 
  -4   8   2        1.87        3.62      1.36 o 
  -3   8   2       45.64       42.90      2.11 o 
  -2   8   2       23.95       25.02      1.66 o 
  -1   8   2      388.44      388.35      5.14 o 
   0   8   2       24.90       34.02      1.30 o 
   1   8   2      302.42      284.43      4.46 o 
   2   8   2       52.78       49.61      2.11 o 
   3   8   2        0.53       -0.23      1.13 o 
   4   8   2       14.07       15.90      1.58 o 
   5   8   2        5.17        3.84      1.36 o 
  -4   9   2        0.93       -0.53      1.36 o 
  -3   9   2       13.93       15.75      1.73 o 
  -2   9   2        4.57        7.39      1.28 o 
  -1   9   2       19.08       18.47      1.66 o 
   0   9   2        0.05       -0.05      1.77 o 
   1   9   2       41.35       35.43      2.04 o 
   2   9   2        5.35        4.60      1.13 o 
   3   9   2       11.27        9.19      1.36 o 
   4   9   2       22.49       24.19      1.81 o 
  -3  10   2        0.43        2.71      1.06 o 
  -2  10   2        8.84       10.17      1.51 o 
  -1  10   2        0.19       -0.23      1.21 o 
   0  10   2        4.67        6.21      0.91 o 
   1  10   2        2.40        2.86      1.06 o 
   2  10   2        2.86        5.05      1.21 o 
  -8   1   3        1.66        2.02      0.88 o 
  -7   1   3        0.88        0.48      0.77 o 
  -6   1   3      190.55      180.13      2.40 o 
  -5   1   3       86.36       84.06      1.52 o 
  -4   1   3      824.50      803.09      4.15 o 
  -3   1   3        0.00        0.16      0.34 o 
  -2   1   3       15.50       15.93      0.60 o 
  -1   1   3      142.63      136.48      8.89 o 
   0   1   3       63.03       65.29      4.72 o 
   1   1   3       12.95       14.28      3.02 o 
   2   1   3        4.41        4.76      0.49 o 
   3   1   3       15.91       15.23      0.79 o 
   4   1   3      519.55      549.84     19.16 o 
   5   1   3       11.59       13.13      1.32 o 
   6   1   3       11.75       10.62      1.32 o 
   7   1   3        0.18        1.72      0.66 o 
   8   1   3        6.32        6.79      1.04 o 
  -8   2   3        1.09        1.02      1.70 o 
  -7   2   3        3.53        3.41      2.00 o 
  -6   2   3        6.07        8.52      1.02 o 
  -5   2   3        1.70        3.75      0.56 o 
  -4   2   3        2.70        1.21      0.45 o 
  -3   2   3      152.59      142.76      4.68 o 
  -2   2   3        1.07        1.68      0.49 o 
  -1   2   3        5.62        5.95      0.32 o 
   0   2   3     1131.15      963.51     33.78 o 
   1   2   3     1045.23      958.74     84.22 o 
   2   2   3      361.84      371.72     12.74 o 
   3   2   3        1.12        0.92      0.34 o 
   4   2   3       15.13       14.25      0.69 o 
   5   2   3        0.03        0.84      1.09 o 
   6   2   3       10.13       10.29      0.80 o 
   7   2   3        0.22        0.15      0.98 o 
   8   2   3       29.96       26.92      1.46 o 
  -8   3   3        8.56        8.55      0.93 o 
  -7   3   3        0.40        1.09      0.74 o 
  -6   3   3        0.22        0.40      0.61 o 
  -5   3   3       13.05       14.07      0.80 o 
  -4   3   3      155.89      157.56      6.12 o 
  -3   3   3       52.75       52.70      3.13 o 
  -2   3   3        8.07        9.48      0.49 o 
  -1   3   3      997.94      915.38     28.62 o 
   0   3   3       20.33       22.01      0.64 o 
   1   3   3      401.94      423.00     11.95 o 
   2   3   3      686.59      757.52     27.12 o 
   3   3   3      183.46      191.70      2.19 o 
   4   3   3       24.37       30.88      0.96 o 
   5   3   3       69.35       81.31      2.71 o 
   6   3   3        1.98        1.33      0.72 o 
   7   3   3        1.31        3.27      0.82 o 
   8   3   3       30.33       31.93      1.55 o 
  -8   4   3        0.57       -0.11      0.91 o 
  -7   4   3        4.99        5.82      1.24 o 
  -6   4   3        8.87       10.05      1.17 o 
  -5   4   3        0.23        1.30      1.28 o 
  -4   4   3        0.04       -0.22      0.47 o 
  -3   4   3        0.07       -0.48      0.48 o 
  -2   4   3      545.38      540.79     17.69 o 
  -1   4   3      250.59      256.77      2.06 o 
   0   4   3      150.10      161.92      1.22 o 
   1   4   3      329.75      312.05      2.57 o 
   2   4   3       50.28       70.46      1.28 o 
   3   4   3        6.79        5.48      0.59 o 
   4   4   3       37.73       40.72      1.12 o 
   5   4   3        2.32        2.65      1.28 o 
   6   4   3        3.82        3.72      1.54 o 
   7   4   3       10.04        8.76      1.14 o 
  -7   5   3        4.20        6.56      1.28 o 
  -6   5   3       14.82       14.92      1.36 o 
  -5   5   3       14.69       18.62      1.36 o 
  -4   5   3        2.06        1.66      0.90 o 
  -3   5   3        0.01       -0.68      0.68 o 
  -2   5   3      190.49      200.32      2.95 o 
  -1   5   3        0.47        1.21      0.60 o 
   0   5   3       76.02       92.79      1.39 o 
   1   5   3       94.89       89.26      1.89 o 
   2   5   3       65.23       66.22      1.73 o 
   3   5   3        1.85        2.34      0.68 o 
   4   5   3        2.79        4.14      0.90 o 
   5   5   3       12.56       12.21      1.36 o 
   6   5   3       14.57       16.28      1.73 o 
   7   5   3       24.08       26.91      2.11 o 
  -7   6   3        4.63        5.65      1.43 o 
  -6   6   3        4.19        4.37      1.13 o 
  -5   6   3        2.58        3.92      1.06 o 
  -4   6   3        2.20        1.28      0.98 o 
  -3   6   3        3.47        3.54      0.83 o 
  -2   6   3        3.04        3.09      0.83 o 
  -1   6   3       64.94       69.46      1.96 o 
   0   6   3       19.91       25.17      0.94 o 
   1   6   3       60.21       57.54      1.81 o 
   2   6   3       16.46       16.43      1.06 o 
   3   6   3       21.33       22.69      1.28 o 
   4   6   3       23.02       23.29      1.58 o 
   5   6   3        9.34        9.42      1.36 o 
   6   6   3       56.31       55.56      2.56 o 
   7   6   3        0.54       -0.08      1.36 o 
  -6   7   3       18.63       16.66      1.73 o 
  -5   7   3        0.84       -0.30      1.13 o 
  -4   7   3       21.95       22.46      1.66 o 
  -3   7   3       25.18       26.76      1.66 o 
  -2   7   3       74.35       67.42      2.19 o 
  -1   7   3      110.69      111.96      2.64 o 
   0   7   3      303.59      294.03      7.86 o 
   1   7   3       36.39       34.00      1.66 o 
   2   7   3      226.27      218.11      3.63 o 
   3   7   3        3.97        2.19      0.98 o 
   4   7   3        6.78        6.78      1.13 o 
   5   7   3        0.47        0.98      1.06 o 
   6   7   3        0.25        1.96      1.28 o 
  -5   8   3        5.74        3.92      1.43 o 
  -4   8   3       13.91       15.60      1.58 o 
  -3   8   3        6.42        5.80      1.36 o 
  -2   8   3      132.73      118.60      3.09 o 
  -1   8   3       13.31       15.83      1.43 o 
   0   8   3      322.50      287.75      3.18 o 
   1   8   3       22.47       22.54      1.58 o 
   2   8   3       40.44       36.18      1.81 o 
   3   8   3        0.48       -0.15      0.98 o 
   4   8   3        4.36        5.28      1.06 o 
   5   8   3        3.42        5.28      1.28 o 
  -4   9   3        0.17       -0.53      1.21 o 
  -3   9   3        7.20        5.50      1.36 o 
  -2   9   3       11.28       11.15      1.51 o 
  -1   9   3       17.01       19.90      1.66 o 
   0   9   3        6.74        5.05      0.85 o 
   1   9   3        0.25       -0.45      1.06 o 
   2   9   3        1.63        0.53      1.06 o 
   3   9   3       34.49       34.15      1.96 o 
   4   9   3       10.87       12.66      1.58 o 
  -2  10   3        2.46        2.34      1.21 o 
  -1  10   3        5.61        4.37      1.36 o 
   0  10   3        0.03        0.53      0.80 o 
   1  10   3       37.99       41.76      2.19 o 
   2  10   3       20.37       22.38      1.88 o 
  -8   0   4        2.45        0.68      1.13 o 
  -7   0   4       16.04       13.57      1.58 o 
  -6   0   4      560.30      516.15      5.68 o 
  -5   0   4       81.71       82.89      2.19 o 
  -4   0   4     4619.64     4329.34     55.14 o 
  -3   0   4       12.49       15.07      0.90 o 
  -2   0   4       58.50       62.16      1.36 o 
  -1   0   4      492.19      464.57      3.12 o 
   0   0   4     4562.98     4154.97     28.16 o 
   1   0   4     1337.09     1463.81     24.08 o 
   2   0   4      468.88      594.18      3.95 o 
   3   0   4       95.79      110.48      1.96 o 
   4   0   4      592.97      565.33      4.78 o 
   5   0   4        1.57        3.17      0.75 o 
   6   0   4       18.95       15.68      1.36 o 
   7   0   4        0.12        1.51      0.98 o 
   8   0   4       16.29       13.87      1.73 o 
  -8   1   4       20.11       16.50      1.39 o 
  -7   1   4        1.83        1.34      0.81 o 
  -6   1   4      291.82      271.49      3.25 o 
  -5   1   4        4.07        6.98      0.64 o 
  -4   1   4        0.10        0.87      0.59 o 
  -3   1   4      152.22      153.29      2.72 o 
  -2   1   4      512.07      486.72     10.31 o 
  -1   1   4       30.92       30.08      1.92 o 
   0   1   4      721.39      682.69     28.16 o 
   1   1   4        0.29       -0.24      0.24 o 
   2   1   4     1752.93     1804.46     45.94 o 
   3   1   4      136.42      155.77      7.29 o 
   4   1   4      168.54      186.81      7.55 o 
   5   1   4        2.47        2.34      0.79 o 
   6   1   4        3.57        3.09      0.72 o 
   7   1   4       49.47       55.14      1.73 o 
   8   1   4       79.56       83.03      2.21 o 
  -8   2   4        6.20        8.01      2.15 o 
  -7   2   4        1.29        2.00      1.17 o 
  -6   2   4        2.08        2.45      0.66 o 
  -5   2   4        2.99        1.89      1.58 o 
  -4   2   4       21.21       19.96      2.22 o 
  -3   2   4      101.60       98.30      2.68 o 
  -2   2   4       55.25       49.91      3.21 o 
  -1   2   4       76.64       77.12      5.13 o 
   0   2   4      493.84      511.54     25.28 o 
   1   2   4       10.08        6.56      1.09 o 
   2   2   4      851.36      856.98     69.01 o 
   3   2   4       81.98       86.93      5.62 o 
   4   2   4      149.99      183.97      7.51 o 
   5   2   4       33.86       36.17      1.12 o 
   6   2   4       25.86       28.90      2.98 o 
   7   2   4       29.06       28.18      2.68 o 
   8   2   4       12.56       12.62      2.45 o 
  -8   3   4        1.10        1.47      1.28 o 
  -7   3   4        1.35        1.42      0.74 o 
  -6   3   4        0.10       -0.19      0.61 o 
  -5   3   4        0.85        1.18      0.94 o 
  -4   3   4      103.40       99.74      2.64 o 
  -3   3   4        0.80        0.66      0.90 o 
  -2   3   4       90.79       83.53      4.38 o 
  -1   3   4        5.53        5.72      0.43 o 
   0   3   4      836.13      800.02     13.02 o 
   1   3   4       88.12      102.21      8.83 o 
   2   3   4      357.64      383.41     20.34 o 
   3   3   4       91.65      102.29      3.09 o 
   4   3   4       69.71       71.76      1.39 o 
   5   3   4        3.28        2.16      0.66 o 
   6   3   4       86.78       84.39      3.28 o 
   7   3   4       29.45       26.64      1.38 o 
   8   3   4        6.24        6.05      2.83 o 
  -8   4   4       12.80       13.90      1.88 o 
  -7   4   4        0.35        0.78      0.94 o 
  -6   4   4       31.80       32.02      1.22 o 
  -5   4   4        0.00        0.87      0.59 o 
  -4   4   4       33.33       38.11      1.77 o 
  -3   4   4      120.56      133.04      8.57 o 
  -2   4   4      575.51      606.73     26.54 o 
  -1   4   4       17.42       15.59      2.19 o 
   0   4   4      987.46     1037.08     20.02 o 
   1   4   4      340.34      329.96      8.74 o 
   2   4   4      395.24      371.50     12.42 o 
   3   4   4       73.96       75.42      1.55 o 
   4   4   4      223.42      235.93      2.87 o 
   5   4   4      126.96      129.45      2.11 o 
   6   4   4       10.82        9.39      0.96 o 
   7   4   4        9.65        8.13      1.13 o 
  -7   5   4        1.84        0.38      1.28 o 
  -6   5   4       14.54       13.49      1.43 o 
  -5   5   4        0.04        0.00      0.83 o 
  -4   5   4        0.57        1.28      0.75 o 
  -3   5   4       25.89       28.12      1.36 o 
  -2   5   4        7.29        5.80      0.83 o 
  -1   5   4      256.64      279.02      3.48 o 
   0   5   4       17.74       18.17      0.72 o 
   1   5   4       31.89       36.56      1.36 o 
   2   5   4      107.44       85.86      2.11 o 
   3   5   4       45.69       46.22      1.66 o 
   4   5   4      774.53      764.93      6.61 o 
   5   5   4        0.07       -0.90      1.21 o 
   6   5   4      110.31      109.07      3.17 o 
   7   5   4       35.88       38.74      2.34 o 
  -7   6   4        5.54        7.54      1.51 o 
  -6   6   4        0.25       -1.13      1.13 o 
  -5   6   4        5.44        5.73      1.21 o 
  -4   6   4       13.01       14.02      1.36 o 
  -3   6   4       24.34       22.24      1.36 o 
  -2   6   4       26.83       29.40      1.43 o 
  -1   6   4       24.45       24.20      1.28 o 
   0   6   4       46.11       48.63      1.17 o 
   1   6   4       11.88       11.00      0.98 o 
   2   6   4        6.30        7.46      0.90 o 
   3   6   4       27.42       25.70      1.51 o 
   4   6   4      182.35      179.80      3.55 o 
   5   6   4       68.71       68.09      2.49 o 
   6   6   4       48.37       44.70      2.41 o 
  -6   7   4        0.67        1.58      1.28 o 
  -5   7   4        1.88        1.96      1.13 o 
  -4   7   4       44.74       45.01      2.11 o 
  -3   7   4       11.30       14.39      1.28 o 
  -2   7   4      201.71      191.62      3.62 o 
  -1   7   4      144.42      148.89      3.09 o 
   0   7   4      146.44      133.86      2.11 o 
   1   7   4       75.65       73.38      2.26 o 
   2   7   4        3.91        5.05      0.90 o 
   3   7   4        8.45       10.02      1.21 o 
   4   7   4        4.86        2.34      1.21 o 
   5   7   4        4.38        3.24      1.21 o 
   6   7   4       13.92       14.77      1.73 o 
  -5   8   4        0.13       -0.90      1.36 o 
  -4   8   4       18.43       20.12      1.88 o 
  -3   8   4      217.30      226.11      4.38 o 
  -2   8   4       18.36       21.03      1.81 o 
  -1   8   4      227.90      207.80      4.00 o 
   0   8   4       44.86       44.16      1.41 o 
   1   8   4        1.54        1.58      0.98 o 
   2   8   4       12.37        9.12      1.43 o 
   3   8   4       11.72       11.15      1.28 o 
   4   8   4        0.05       -1.13      1.13 o 
   5   8   4        1.85        3.17      1.13 o 
  -4   9   4        8.17        8.14      1.58 o 
  -3   9   4       11.49       12.06      1.66 o 
  -2   9   4        0.47       -1.28      1.28 o 
  -1   9   4       18.46       15.90      1.58 o 
   0   9   4        2.09        1.11      0.82 o 
   1   9   4        7.11        5.80      1.36 o 
   2   9   4       28.37       29.09      1.88 o 
   3   9   4        0.03       -1.21      1.21 o 
  -2  10   4        1.29        0.00      1.21 o 
  -1  10   4        3.40        4.22      1.28 o 
   0  10   4        0.45        0.94      1.09 o 
   1  10   4        1.48        1.66      1.21 o 
  -8   1   5       52.56       49.31      1.73 o 
  -7   1   5        7.85        7.26      1.06 o 
  -6   1   5      153.79      146.14      2.34 o 
  -5   1   5        0.42       -0.41      0.64 o 
  -4   1   5        3.80        3.28      0.60 o 
  -3   1   5       30.39       26.76      0.80 o 
  -2   1   5        8.28        6.14      0.43 o 
  -1   1   5       17.77       19.76      0.59 o 
   0   1   5        0.53       -0.09      0.20 o 
   1   1   5       74.17       69.46      9.88 o 
   2   1   5      456.53      594.69     14.98 o 
   3   1   5       58.88       68.26      4.71 o 
   4   1   5        8.14       10.22      1.58 o 
   5   1   5        0.00        1.06      0.56 o 
   6   1   5       15.96       18.68      1.58 o 
   7   1   5       16.17       18.24      1.17 o 
   8   1   5       12.85       14.56      2.94 o 
  -8   2   5        7.63       10.83      3.77 o 
  -7   2   5        0.05        0.05      0.74 o 
  -6   2   5        2.50        2.72      0.87 o 
  -5   2   5       14.17       13.82      0.82 o 
  -4   2   5        0.80        0.30      0.40 o 
  -3   2   5        2.43        2.53      0.45 o 
  -2   2   5      261.90      255.90      8.25 o 
  -1   2   5      324.73      303.93     26.63 o 
   0   2   5      257.04      239.78     14.69 o 
   1   2   5       99.77       89.21     13.09 o 
   2   2   5       14.15       15.55      2.75 o 
   3   2   5        6.54        7.78      1.09 o 
   4   2   5        5.67        7.64      0.66 o 
   5   2   5       14.32       12.26      0.88 o 
   6   2   5       89.28       92.49      3.96 o 
   7   2   5       10.93       10.99      1.21 o 
  -8   3   5        1.11       -0.51      0.85 o 
  -7   3   5        3.36        4.22      0.80 o 
  -6   3   5       34.94       38.82      1.73 o 
  -5   3   5        3.50        3.33      0.64 o 
  -4   3   5       17.91       15.38      0.80 o 
  -3   3   5      223.13      222.39      9.79 o 
  -2   3   5       61.60       67.39      1.81 o 
  -1   3   5      124.53      116.89      6.68 o 
   0   3   5      263.69      278.40     14.13 o 
   1   3   5      141.69      129.27     13.86 o 
   2   3   5       17.59       20.84      1.88 o 
   3   3   5      119.01      123.57      3.66 o 
   4   3   5       12.28       11.79      0.79 o 
   5   3   5        0.02        0.60      0.66 o 
   6   3   5      142.42      146.93      3.06 o 
   7   3   5        0.88        0.49      0.85 o 
  -7   4   5        0.09       -0.71      0.74 o 
  -6   4   5        3.38        2.97      1.02 o 
  -5   4   5        3.10        2.42      1.43 o 
  -4   4   5       87.10       89.82      1.65 o 
  -3   4   5       85.77       84.95      1.62 o 
  -2   4   5       83.76       84.55      1.44 o 
  -1   4   5       98.31       91.74      4.11 o 
   0   4   5       63.09       66.31      1.27 o 
   1   4   5       26.68       22.80      0.80 o 
   2   4   5       61.05       48.50      5.35 o 
   3   4   5        4.78        4.04      0.66 o 
   4   4   5        4.10        3.31      0.94 o 
   5   4   5       15.92       18.29      2.07 o 
   6   4   5        0.15       -0.09      0.77 o 
   7   4   5        1.31       -1.04      1.66 o 
  -7   5   5        0.91        1.88      1.06 o 
  -6   5   5        0.34        0.38      0.98 o 
  -5   5   5        0.02       -1.06      1.06 o 
  -4   5   5       44.95       49.31      1.88 o 
  -3   5   5        0.79        1.73      0.75 o 
  -2   5   5       14.96       17.41      1.13 o 
  -1   5   5       25.41       25.55      1.28 o 
   0   5   5      119.32      113.59      3.06 o 
   1   5   5        3.21        2.03      0.75 o 
   2   5   5       13.30       12.51      1.13 o 
   3   5   5        6.74        7.39      1.06 o 
   4   5   5       15.79       14.85      1.51 o 
   5   5   5       48.19       48.78      2.19 o 
   6   5   5        0.04       -0.23      1.21 o 
   7   5   5        0.48        3.77      1.28 o 
  -6   6   5        2.03        2.79      1.13 o 
  -5   6   5        0.08        0.30      0.83 o 
  -4   6   5        0.37       -0.45      0.90 o 
  -3   6   5       32.84       31.36      1.66 o 
  -2   6   5        2.76        2.03      0.90 o 
  -1   6   5       26.45       24.27      1.36 o 
   0   6   5        2.27        2.88      0.59 o 
   1   6   5       27.67       25.03      1.36 o 
   2   6   5       89.61       86.29      2.34 o 
   3   6   5       27.52       22.46      1.51 o 
   4   6   5       84.26       74.13      2.56 o 
   5   6   5        0.76        0.68      1.21 o 
   6   6   5       13.99       14.09      1.73 o 
  -6   7   5        3.94        4.60      1.36 o 
  -5   7   5       24.08       28.49      1.88 o 
  -4   7   5       10.98       10.63      1.66 o 
  -3   7   5       45.53       45.69      2.19 o 
  -2   7   5      123.50      123.42      3.09 o 
  -1   7   5        0.97        0.00      0.98 o 
   0   7   5      121.01      110.16      1.97 o 
   1   7   5        0.42       -0.83      0.83 o 
   2   7   5       10.91        7.76      1.13 o 
   3   7   5        0.36        1.51      0.98 o 
   4   7   5        0.72       -1.06      1.06 o 
   5   7   5        4.46        2.71      1.36 o 
  -5   8   5        3.92        3.69      1.58 o 
  -4   8   5       62.22       64.31      2.71 o 
  -3   8   5        1.50        0.98      1.43 o 
  -2   8   5      125.41      113.99      3.24 o 
  -1   8   5        9.33        9.95      1.28 o 
   0   8   5       44.29       42.43      1.39 o 
   1   8   5        0.07        0.30      0.90 o 
   2   8   5        6.86        5.88      1.21 o 
   3   8   5        6.72        8.37      1.21 o 
   4   8   5        3.92        5.28      1.21 o 
  -3   9   5        2.82        4.82      1.43 o 
  -2   9   5        6.96        4.67      1.43 o 
  -1   9   5        0.09       -0.08      1.06 o 
   0   9   5        0.37        0.67      0.77 o 
   1   9   5       17.68       17.41      1.43 o 
   2   9   5        8.09        7.76      1.43 o 
   3   9   5        6.65        9.95      1.43 o 
  -8   0   6       92.53       87.17      3.17 o 
  -7   0   6       21.27       21.03      1.81 o 
  -6   0   6      348.68      334.66      4.99 o 
  -5   0   6        2.41        3.32      0.90 o 
  -4   0   6        4.01        3.24      0.75 o 
  -3   0   6       41.72       37.25      1.36 o 
  -2   0   6     1393.11     1365.65     28.96 o 
  -1   0   6      454.44      440.21      3.79 o 
   0   0   6      506.16      558.92      5.05 o 
   1   0   6       20.91       29.93      1.13 o 
   2   0   6      921.34      935.79      5.80 o 
   3   0   6       80.18       90.89      2.11 o 
   4   0   6        2.60        1.66      0.83 o 
   5   0   6        6.52        5.20      0.98 o 
   6   0   6        6.52        6.71      1.28 o 
   7   0   6        1.45        0.08      1.21 o 
  -8   1   6       40.05       36.24      1.68 o 
  -7   1   6        0.52        1.73      0.80 o 
  -6   1   6        3.02        2.36      0.82 o 
  -5   1   6       15.22       14.96      0.85 o 
  -4   1   6       15.92       14.36      0.80 o 
  -3   1   6        4.01        4.74      0.50 o 
  -2   1   6      158.37      140.33      3.21 o 
  -1   1   6       13.68       13.28      0.79 o 
   0   1   6     1380.90     1260.99     36.74 o 
   1   1   6        9.99       15.93      1.28 o 
   2   1   6      198.70      252.71      4.61 o 
   3   1   6       19.13       22.78      0.85 o 
   4   1   6       10.29       12.56      0.94 o 
   5   1   6      112.67      132.06      9.62 o 
   6   1   6      324.76      345.80     13.98 o 
   7   1   6       14.54       12.65      1.14 o 
  -8   2   6        0.86        0.60      0.96 o 
  -7   2   6        0.01       -0.80      0.80 o 
  -6   2   6        1.39        1.58      0.69 o 
  -5   2   6        3.85        2.53      0.69 o 
  -4   2   6        4.84        3.90      0.79 o 
  -3   2   6       26.02       30.77      3.69 o 
  -2   2   6      120.51      123.50      7.32 o 
  -1   2   6        2.11        1.77      0.40 o 
   0   2   6      373.24      388.18     23.15 o 
   1   2   6      131.85      119.66     17.02 o 
   2   2   6       44.50       52.48     10.59 o 
   3   2   6      158.18      158.77      9.25 o 
   4   2   6      195.19      195.75      6.08 o 
   5   2   6      102.03      105.35      6.26 o 
   6   2   6       17.30       17.88      1.14 o 
   7   2   6        4.56        2.65      1.13 o 
  -7   3   6        0.15        1.62      0.75 o 
  -6   3   6       29.81       29.90      1.28 o 
  -5   3   6        0.09       -0.81      1.24 o 
  -4   3   6        2.37        2.85      0.72 o 
  -3   3   6        0.06        0.11      0.57 o 
  -2   3   6      454.20      465.87     28.95 o 
  -1   3   6       41.13       46.08      2.64 o 
   0   3   6      190.55      193.48     10.08 o 
   1   3   6       72.12       69.23      9.73 o 
   2   3   6      174.53      165.75     22.05 o 
   3   3   6       20.34       17.45      1.09 o 
   4   3   6      182.55      183.35      8.42 o 
   5   3   6       63.25       65.34      2.30 o 
   6   3   6        9.97       10.04      1.24 o 
   7   3   6       11.66       11.33      1.23 o 
  -7   4   6        1.85        1.21      0.85 o 
  -6   4   6       15.61       15.63      1.07 o 
  -5   4   6        8.08        7.12      0.85 o 
  -4   4   6      175.85      170.15      2.35 o 
  -3   4   6        0.43        0.73      0.56 o 
  -2   4   6      193.60      185.30      9.10 o 
  -1   4   6      188.26      195.38     11.03 o 
   0   4   6      542.53      519.09     22.68 o 
   1   4   6       72.50       68.20      5.66 o 
   2   4   6      360.81      367.16     26.18 o 
   3   4   6      346.50      320.38     22.99 o 
   4   4   6        9.32        8.70      1.70 o 
   5   4   6       32.23       30.12      1.28 o 
   6   4   6       43.66       47.22      1.63 o 
   7   4   6        7.03        9.88      1.14 o 
  -7   5   6        0.24        1.43      1.13 o 
  -6   5   6        3.05        3.47      1.21 o 
  -5   5   6       12.20       12.66      1.36 o 
  -4   5   6       17.35       17.71      1.43 o 
  -3   5   6       37.12       38.07      1.66 o 
  -2   5   6        1.04        2.41      0.75 o 
  -1   5   6       13.62       16.28      1.13 o 
   0   5   6      254.34      220.84     13.41 o 
   1   5   6      149.03      125.74      2.72 o 
   2   5   6     1027.41      913.96      6.93 o 
   3   5   6       11.90       15.07      1.28 o 
   4   5   6      125.71      120.41      3.02 o 
   5   5   6       91.01       93.29      2.94 o 
   6   5   6        0.01       -1.36      1.36 o 
  -6   6   6        0.29        1.58      1.06 o 
  -5   6   6        1.96       -0.45      1.13 o 
  -4   6   6       11.88       15.22      1.36 o 
  -3   6   6        2.00        2.71      0.98 o 
  -2   6   6       11.92       10.48      1.21 o 
  -1   6   6       20.29       21.56      1.43 o 
   0   6   6        5.42        4.98      0.75 o 
   1   6   6       34.83       31.06      1.58 o 
   2   6   6      237.53      222.42      3.85 o 
   3   6   6      175.58      149.67      3.32 o 
   4   6   6       34.69       36.94      1.88 o 
   5   6   6        9.80        4.90      1.43 o 
   6   6   6        2.70        2.19      1.43 o 
  -5   7   6        2.35        3.39      1.36 o 
  -4   7   6       93.80       98.94      3.09 o 
  -3   7   6       18.85       19.07      1.66 o 
  -2   7   6       32.02       30.30      1.81 o 
  -1   7   6       16.17       15.60      1.36 o 
   0   7   6        9.28       10.52      0.82 o 
   1   7   6        1.04       -0.38      0.90 o 
   2   7   6        0.10        0.15      0.90 o 
   3   7   6       14.61        9.35      1.36 o 
   4   7   6       15.88       11.83      1.43 o 
   5   7   6        3.21        4.22      1.43 o 
  -4   8   6        8.67        8.89      1.66 o 
  -3   8   6       82.05       78.27      2.87 o 
  -2   8   6       10.80       11.23      1.51 o 
  -1   8   6        2.32        3.54      1.06 o 
   0   8   6        4.59        5.28      1.06 o 
   1   8   6       10.71        7.61      1.21 o 
   2   8   6        3.26        3.39      1.21 o 
   3   8   6       13.36       14.85      1.43 o 
   4   8   6        4.45        5.58      1.36 o 
  -3   9   6        2.60        1.28      1.28 o 
  -2   9   6        0.45       -1.36      1.36 o 
  -1   9   6        2.66        1.88      1.21 o 
   0   9   6       14.40       15.99      1.77 o 
   1   9   6        0.42       -1.13      1.13 o 
   2   9   6        0.80        1.51      1.13 o 
  -7   1   7        0.04        0.11      0.87 o 
  -6   1   7        1.04       -0.16      0.98 o 
  -5   1   7        4.37        4.79      0.75 o 
  -4   1   7       30.85       32.47      2.83 o 
  -3   1   7       13.59       13.38      0.75 o 
  -2   1   7        8.89       10.35      0.66 o 
  -1   1   7       45.49       39.16      1.85 o 
   0   1   7       71.51       81.50      3.10 o 
   1   1   7       34.39       40.02      3.66 o 
   2   1   7        5.55        6.32      0.56 o 
   3   1   7        0.25        0.26      0.87 o 
   4   1   7       24.67       28.20      1.17 o 
   5   1   7       37.34       37.43      3.92 o 
   6   1   7       17.68       20.38      1.20 o 
   7   1   7        0.08       -0.46      1.02 o 
  -7   2   7        1.14       -0.22      0.82 o 
  -6   2   7        0.01       -0.69      0.69 o 
  -5   2   7        2.71        2.74      0.63 o 
  -4   2   7       10.88        9.54      0.87 o 
  -3   2   7       16.17       15.37      0.77 o 
  -2   2   7        8.04        6.29      0.83 o 
  -1   2   7       47.07       51.67      3.51 o 
   0   2   7        0.21       -0.14      0.29 o 
   1   2   7       30.57       28.19      4.00 o 
   2   2   7        1.68        1.53      0.68 o 
   3   2   7      134.21      138.52      2.03 o 
   4   2   7      237.35      240.71     12.08 o 
   5   2   7        8.07        8.50      1.47 o 
   6   2   7       89.69       96.42      3.47 o 
   7   2   7        0.08        0.15      0.91 o 
  -7   3   7        0.00        1.35      1.17 o 
  -6   3   7       11.93       13.50      0.98 o 
  -5   3   7       19.06       16.02      1.01 o 
  -4   3   7       12.59       11.94      0.82 o 
  -3   3   7       18.04       16.65      1.73 o 
  -2   3   7        9.94        8.86      0.72 o 
  -1   3   7       19.42       24.31      5.31 o 
   0   3   7       16.47       15.89      0.52 o 
   1   3   7        6.34        8.78      1.24 o 
   2   3   7       44.50       35.60      5.50 o 
   3   3   7        6.11        6.12      0.98 o 
   4   3   7      219.78      228.69      5.74 o 
   5   3   7        4.71        4.57      0.87 o 
   6   3   7       11.20       12.51      1.09 o 
  -7   4   7        2.48        0.87      0.93 o 
  -6   4   7        5.74        7.68      0.93 o 
  -5   4   7       19.17       19.21      1.09 o 
  -4   4   7       25.09       23.73      1.09 o 
  -3   4   7        0.73        0.23      1.21 o 
  -2   4   7       92.24       95.87      4.37 o 
  -1   4   7        4.45        4.56      0.64 o 
   0   4   7       44.74       39.01      1.57 o 
   1   4   7        3.59        3.05      0.58 o 
   2   4   7       48.37       46.01      3.66 o 
   3   4   7        0.19        1.77      0.94 o 
   4   4   7        0.21       -0.48      0.75 o 
   5   4   7        6.12        5.68      1.70 o 
   6   4   7        0.81        1.06      0.85 o 
  -6   5   7        5.98        6.63      1.36 o 
  -5   5   7        0.00       -0.45      1.06 o 
  -4   5   7        1.05       -0.53      0.98 o 
  -3   5   7        1.81        0.38      0.98 o 
  -2   5   7       83.13       84.92      2.34 o 
  -1   5   7        3.76        5.58      1.06 o 
   0   5   7       64.63       61.24      5.09 o 
   1   5   7        5.80        5.35      0.98 o 
   2   5   7        5.03        5.65      1.06 o 
   3   5   7       43.43       31.66      1.73 o 
   4   5   7        1.39        1.51      1.06 o 
   5   5   7        7.52        9.87      1.43 o 
   6   5   7        0.52        1.21      1.13 o 
  -6   6   7        0.05        1.06      1.21 o 
  -5   6   7        7.96        7.31      1.36 o 
  -4   6   7        0.04       -0.45      1.06 o 
  -3   6   7        6.62        7.01      1.21 o 
  -2   6   7       14.35       14.55      1.36 o 
  -1   6   7       10.38       10.02      1.21 o 
   0   6   7      109.20      109.79      2.75 o 
   1   6   7       29.97       25.40      1.58 o 
   2   6   7       68.29       53.91      2.11 o 
   3   6   7        0.73        2.34      0.90 o 
   4   6   7        3.47        1.21      1.21 o 
   5   6   7        2.05        2.03      1.21 o 
  -5   7   7       11.31       11.61      1.66 o 
  -4   7   7       20.29       24.87      1.81 o 
  -3   7   7        0.93        3.24      1.13 o 
  -2   7   7       20.01       20.50      1.58 o 
  -1   7   7        0.08        0.30      0.98 o 
   0   7   7        5.29        4.24      0.94 o 
   1   7   7        0.01       -0.90      1.06 o 
   2   7   7        6.76        3.47      1.13 o 
   3   7   7        1.08        0.38      1.13 o 
   4   7   7        0.08        1.21      1.06 o 
  -4   8   7       23.00       22.76      2.19 o 
  -3   8   7        0.64        1.88      1.06 o 
  -2   8   7        9.45       11.46      1.51 o 
  -1   8   7        0.01        1.51      0.98 o 
   0   8   7        2.55        2.70      1.17 o 
   1   8   7        6.10        8.14      1.28 o 
   2   8   7        4.72        5.35      1.21 o 
   3   8   7        0.01        1.21      0.98 o 
  -1   9   7        1.24        1.43      1.13 o 
   0   9   7        0.02       -0.82      0.82 o 
   1   9   7        1.79        2.26      1.21 o 
  -7   0   8        1.76        0.83      1.21 o 
  -6   0   8       12.16       12.06      1.36 o 
  -5   0   8        0.65        1.13      0.90 o 
  -4   0   8      264.14      272.52      4.23 o 
  -3   0   8       43.48       35.28      1.58 o 
  -2   0   8      102.21      108.04      2.41 o 
  -1   0   8       14.85       14.25      1.06 o 
   0   0   8      278.40      265.59      2.49 o 
   1   0   8      113.97      112.66      2.34 o 
   2   0   8       94.60       96.86      2.26 o 
   3   0   8        5.56        7.99      1.06 o 
   4   0   8        0.40        0.83      0.98 o 
   5   0   8       26.87       25.48      1.73 o 
   6   0   8       31.28       38.52      2.11 o 
  -7   1   8        0.36       -0.91      0.91 o 
  -6   1   8        0.17       -0.34      1.09 o 
  -5   1   8        1.95        2.26      1.92 o 
  -4   1   8       33.99       31.42      2.60 o 
  -3   1   8        0.41        0.88      0.50 o 
  -2   1   8      297.42      296.08      8.20 o 
  -1   1   8        4.26        5.78      0.72 o 
   0   1   8       40.07       41.04      1.31 o 
   1   1   8       18.91       20.50      2.30 o 
   2   1   8       50.45       47.82      3.39 o 
   3   1   8       85.61       95.70      1.76 o 
   4   1   8      576.17      658.64      4.55 o 
   5   1   8        7.52        8.37      1.36 o 
   6   1   8       17.75       17.26      1.12 o 
  -7   2   8        0.11        0.41      0.80 o 
  -6   2   8        0.07       -0.23      0.69 o 
  -5   2   8        3.16        3.10      0.75 o 
  -4   2   8       15.18       15.08      0.91 o 
  -3   2   8        1.71        1.03      0.56 o 
  -2   2   8       79.65       81.30      2.41 o 
  -1   2   8       28.84       26.59      1.13 o 
   0   2   8        3.91        3.50      0.37 o 
   1   2   8      168.10      159.08     19.97 o 
   2   2   8      379.71      380.07     55.42 o 
   3   2   8      137.10      148.73      8.68 o 
   4   2   8        2.98        4.97      0.85 o 
   5   2   8        5.05        4.80      0.85 o 
   6   2   8       37.80       37.89      2.56 o 
  -7   3   8        0.04        0.54      0.81 o 
  -6   3   8        0.62       -0.59      1.28 o 
  -5   3   8        0.13       -0.72      0.72 o 
  -4   3   8      119.40      123.06      8.45 o 
  -3   3   8        7.75        8.69      0.83 o 
  -2   3   8       42.36       46.41      3.54 o 
  -1   3   8        8.94        8.17      1.70 o 
   0   3   8      168.66      157.06      8.49 o 
   1   3   8       44.28       45.31      6.52 o 
   2   3   8      190.60      165.21     29.22 o 
   3   3   8       70.07       66.35     13.01 o 
   4   3   8        6.38        4.60      0.85 o 
   5   3   8       13.29       14.55      1.07 o 
   6   3   8        2.50        1.62      1.54 o 
  -6   4   8       26.77       30.72      1.41 o 
  -5   4   8        2.01        1.78      0.77 o 
  -4   4   8        6.13        7.51      1.21 o 
  -3   4   8       39.49       45.28      2.00 o 
  -2   4   8      257.09      259.62     13.64 o 
  -1   4   8        6.50        8.94      0.77 o 
   0   4   8      261.55      249.75     13.62 o 
   1   4   8      290.94      264.33     34.31 o 
   2   4   8        2.85        2.33      0.66 o 
   3   4   8       37.71       33.28      4.15 o 
   4   4   8       66.91       68.70      7.69 o 
   5   4   8       11.78       15.64      1.14 o 
   6   4   8        0.00       -0.75      1.92 o 
  -6   5   8        6.82        8.44      1.43 o 
  -5   5   8        3.26        2.19      1.21 o 
  -4   5   8        4.36        3.39      1.21 o 
  -3   5   8        0.07        1.51      0.98 o 
  -2   5   8      147.97      151.60      3.40 o 
  -1   5   8      101.92      103.49      2.87 o 
   0   5   8      496.56      464.57     25.66 o 
   1   5   8        9.64        8.97      1.21 o 
   2   5   8       74.74       60.40      2.26 o 
   3   5   8       79.62       70.58      2.41 o 
   4   5   8        3.37        3.54      1.13 o 
   5   5   8        0.48        1.06      1.13 o 
  -5   6   8        0.01        2.86      1.06 o 
  -4   6   8        1.86       -0.90      1.13 o 
  -3   6   8        7.48        7.54      1.28 o 
  -2   6   8        3.01        4.22      1.13 o 
  -1   6   8       36.59       35.66      1.88 o 
   0   6   8       87.65       89.17      1.97 o 
   1   6   8      144.18      124.34      3.17 o 
   2   6   8        3.65        4.14      1.13 o 
   3   6   8        0.95        0.08      0.98 o 
   4   6   8       19.54       21.03      1.81 o 
  -4   7   8        5.10        3.62      1.43 o 
  -3   7   8        0.00       -1.06      1.06 o 
  -2   7   8        2.65        3.01      1.28 o 
  -1   7   8       11.39       11.61      1.51 o 
   0   7   8        0.02        1.52      0.72 o 
   1   7   8       10.64       11.08      1.21 o 
   2   7   8        5.91        5.05      1.13 o 
   3   7   8        0.70        0.38      1.06 o 
  -3   8   8        0.44       -0.60      1.21 o 
  -2   8   8        2.31        1.73      1.21 o 
  -1   8   8        2.79        2.79      1.13 o 
   0   8   8        5.66        8.29      1.06 o 
   1   8   8       15.20       17.41      1.58 o 
   2   8   8        2.08        1.06      1.06 o 
  -7   1   9        0.79        1.49      0.82 o 
  -6   1   9       14.13       12.27      1.14 o 
  -5   1   9        2.41        1.66      0.75 o 
  -4   1   9        5.54        3.42      0.80 o 
  -3   1   9        8.02        6.30      0.75 o 
  -2   1   9        0.56        1.61      0.60 o 
  -1   1   9        9.48       10.07      1.81 o 
   0   1   9        4.40        5.69      0.82 o 
   1   1   9        3.36        3.74      0.83 o 
   2   1   9       15.87       18.91      1.39 o 
   3   1   9       21.58       21.64      1.21 o 
   4   1   9       12.46       15.70      1.09 o 
   5   1   9        2.80        3.00      1.09 o 
   6   1   9       15.33       15.91      2.22 o 
  -6   2   9        0.22        1.29      0.74 o 
  -5   2   9        0.00        0.30      0.69 o 
  -4   2   9        1.23        1.53      0.66 o 
  -3   2   9       11.04       12.03      1.02 o 
  -2   2   9        0.47        0.41      0.53 o 
  -1   2   9       35.11       35.01      2.60 o 
   0   2   9        8.18        7.81      0.51 o 
   1   2   9      166.20      149.44     15.78 o 
   2   2   9      324.09      296.74     33.94 o 
   3   2   9        0.39        1.08      0.87 o 
   4   2   9       52.28       63.05      1.68 o 
   5   2   9        0.14        1.66      0.77 o 
   6   2   9        0.16        1.11      0.85 o 
  -6   3   9        0.83       -0.82      0.82 o 
  -5   3   9        1.64        0.74      0.82 o 
  -4   3   9        0.03       -0.68      0.72 o 
  -3   3   9        2.11        2.04      0.94 o 
  -2   3   9        1.13        1.24      0.64 o 
  -1   3   9       11.58       12.05      1.73 o 
   0   3   9       62.54       61.70      3.27 o 
   1   3   9       14.50       14.18      4.15 o 
   2   3   9       93.71       87.40     12.75 o 
   3   3   9       12.39       10.91      1.06 o 
   4   3   9       43.99       39.65      2.68 o 
   5   3   9       17.76       16.60      1.22 o 
  -6   4   9       12.23       13.30      1.24 o 
  -5   4   9        0.65        0.63      0.85 o 
  -4   4   9       53.57       61.82      1.73 o 
  -3   4   9        0.28        1.13      1.66 o 
  -2   4   9       11.97       10.96      1.06 o 
  -1   4   9        0.88        0.75      0.69 o 
   0   4   9       46.53       45.94      2.95 o 
   1   4   9        5.55        3.16      0.76 o 
   2   4   9        1.23        1.58      0.63 o 
   3   4   9       15.45       12.47      1.55 o 
   4   4   9        6.16        6.65      0.87 o 
   5   4   9        0.84        2.53      0.88 o 
  -5   5   9        0.01        0.15      1.21 o 
  -4   5   9       34.55       34.37      2.11 o 
  -3   5   9        0.23        2.49      1.21 o 
  -2   5   9       61.78       71.02      2.49 o 
  -1   5   9        6.16        6.56      1.28 o 
   0   5   9        0.09        0.23      0.72 o 
   1   5   9       13.55        9.35      1.21 o 
   2   5   9        1.61        1.21      0.90 o 
   3   5   9       10.46        8.97      1.21 o 
   4   5   9        6.86        6.78      1.28 o 
  -4   6   9        8.19       11.46      1.36 o 
  -3   6   9        2.90        5.05      1.28 o 
  -2   6   9       50.90       53.30      2.41 o 
  -1   6   9       10.99        7.24      1.43 o 
   0   6   9       23.80       18.74      1.17 o 
   1   6   9        1.36        1.28      0.98 o 
   2   6   9        1.76        1.13      1.13 o 
   3   6   9        2.17        5.20      1.13 o 
   4   6   9        1.38        0.75      1.21 o 
  -3   7   9        0.45        0.30      1.13 o 
  -2   7   9        2.36        2.94      1.21 o 
  -1   7   9        0.00       -1.21      1.21 o 
   0   7   9        8.64        8.96      0.94 o 
   1   7   9        0.06       -0.68      0.98 o 
   2   7   9        0.15        1.36      0.98 o 
  -1   8   9        2.60        3.09      1.28 o 
   0   8   9        4.61        5.64      1.17 o 
  -6   0  10       41.84       44.17      2.49 o 
  -5   0  10        0.85        1.58      0.98 o 
  -4   0  10       20.06       16.13      1.51 o 
  -3   0  10        9.52       11.91      1.21 o 
  -2   0  10        3.55        4.75      0.98 o 
  -1   0  10       38.55       37.84      1.66 o 
   0   0  10       93.68       92.45      1.84 o 
   1   0  10        4.72        3.39      0.98 o 
   2   0  10        4.97        7.76      1.13 o 
   3   0  10       61.11       58.81      2.26 o 
   4   0  10        1.02       -0.98      1.21 o 
   5   0  10        6.47        5.20      1.36 o 
  -6   1  10        4.17        4.26      0.96 o 
  -5   1  10        1.11        1.14      0.77 o 
  -4   1  10       26.05       27.37      1.20 o 
  -3   1  10        5.13        6.67      0.75 o 
  -2   1  10        7.08        4.63      0.72 o 
  -1   1  10        1.83        0.79      0.56 o 
   0   1  10      104.24       95.65      3.29 o 
   1   1  10       14.27       16.47      0.96 o 
   2   1  10      373.54      368.83     17.54 o 
   3   1  10        3.15        1.77      0.87 o 
   4   1  10        1.50        0.81      0.77 o 
   5   1  10        1.98        0.77      0.88 o 
  -6   2  10        1.25        1.13      1.17 o 
  -5   2  10        0.35        0.55      0.72 o 
  -4   2  10        6.98        5.29      1.21 o 
  -3   2  10        0.21        0.90      0.64 o 
  -2   2  10       27.79       30.95      2.22 o 
  -1   2  10       51.95       54.52      1.55 o 
   0   2  10      216.35      212.71      9.63 o 
   1   2  10       69.15       67.13      7.80 o 
   2   2  10        4.06        2.29      0.79 o 
   3   2  10        3.02        1.50      1.28 o 
   4   2  10       44.15       45.66      2.75 o 
   5   2  10        3.87        2.36      0.92 o 
  -5   3  10        0.55        0.79      0.80 o 
  -4   3  10        5.20        5.31      0.88 o 
  -3   3  10        0.00       -0.19      1.17 o 
  -2   3  10       87.28       87.61      8.79 o 
  -1   3  10       32.06       34.21      2.00 o 
   0   3  10      110.05      100.44      5.12 o 
   1   3  10       44.82       41.57      2.11 o 
   2   3  10        2.29        1.98      0.74 o 
   3   3  10        7.88        7.62      2.03 o 
   4   3  10        1.41        0.55      0.77 o 
   5   3  10        4.66        6.48      0.96 o 
  -5   4  10        4.52        6.70      1.04 o 
  -4   4  10       88.00       99.74      4.26 o 
  -3   4  10        0.92        0.53      1.13 o 
  -2   4  10      111.00      109.59      3.73 o 
  -1   4  10      100.50      101.02      8.41 o 
   0   4  10        1.31        2.01      0.51 o 
   1   4  10       22.62       20.83      4.97 o 
   2   4  10       49.18       49.92      9.80 o 
   3   4  10       10.55       11.77      1.88 o 
   4   4  10        2.55        2.98      1.02 o 
  -4   5  10       35.76       40.48      2.34 o 
  -3   5  10       30.78       34.37      2.19 o 
  -2   5  10      114.75      108.24      3.24 o 
  -1   5  10        2.32        0.90      1.21 o 
   0   5  10       24.97       20.71      1.12 o 
   1   5  10       20.15       18.01      1.58 o 
   2   5  10       15.47       14.92      1.51 o 
   3   5  10        0.44        1.21      0.90 o 
  -3   6  10       17.07       19.97      1.96 o 
  -2   6  10        4.98        6.48      1.58 o 
  -1   6  10       37.43       40.25      2.19 o 
   0   6  10        0.74        0.68      0.80 o 
   1   6  10        0.61        2.26      0.90 o 
   2   6  10       31.33       31.43      1.96 o 
   3   6  10        8.07        7.23      1.51 o 
  -2   7  10        0.00        1.36      1.13 o 
  -1   7  10        2.65        5.20      1.21 o 
   0   7  10        0.11        0.10      0.77 o 
   1   7  10        1.92        1.43      1.13 o 
  -5   1  11        0.17       -0.25      1.51 o 
  -4   1  11        0.43       -0.74      0.74 o 
  -3   1  11        1.49        0.56      0.90 o 
  -2   1  11        0.56        0.83      0.72 o 
  -1   1  11        2.29        2.54      0.77 o 
   0   1  11        1.83        3.20      1.11 o 
   1   1  11        1.15        1.99      0.74 o 
   2   1  11        0.78       -0.84      1.21 o 
   3   1  11        5.56        7.87      0.94 o 
   4   1  11       21.91       27.20      1.36 o 
  -5   2  11        2.92        3.43      0.96 o 
  -4   2  11        3.08        2.77      0.82 o 
  -3   2  11       21.93       23.52      1.28 o 
  -2   2  11       18.18       21.05      2.83 o 
  -1   2  11       61.10       55.13      4.18 o 
   0   2  11      152.16      148.63      5.99 o 
   1   2  11        0.08       -0.22      0.94 o 
   2   2  11       11.77       10.23      1.88 o 
   3   2  11        0.40        1.40      0.79 o 
   4   2  11        2.06        2.13      0.93 o 
  -5   3  11        2.48        2.16      0.98 o 
  -4   3  11        1.28        1.81      1.06 o 
  -3   3  11       12.06       15.31      1.12 o 
  -2   3  11       22.18       25.46      1.25 o 
  -1   3  11        4.29        5.59      0.90 o 
   0   3  11        7.91        8.69      0.65 o 
   1   3  11        3.80        2.81      0.79 o 
   2   3  11       35.00       30.70      3.35 o 
   3   3  11       18.21       19.65      4.48 o 
   4   3  11        3.28        0.86      0.92 o 
  -4   4  11        1.70        0.83      0.93 o 
  -3   4  11        0.26       -0.03      1.24 o 
  -2   4  11       14.25       14.30      1.20 o 
  -1   4  11        2.32        2.66      0.85 o 
   0   4  11        0.04        0.64      0.49 o 
   1   4  11        8.94        6.13      1.32 o 
   2   4  11        5.98        4.95      0.81 o 
   3   4  11        8.15       11.43      1.32 o 
  -3   5  11        2.24        2.34      1.36 o 
  -2   5  11        0.24        0.75      1.36 o 
  -1   5  11        1.91        1.28      1.28 o 
   0   5  11        0.87        1.01      0.72 o 
   1   5  11        1.42       -0.38      0.98 o 
   2   5  11        7.72        7.84      1.21 o 
  -2   6  11        2.31        2.19      1.28 o 
  -1   6  11        0.52        1.73      1.21 o 
   0   6  11       10.43       13.31      1.12 o 
   1   6  11        0.26       -0.60      1.13 o 
  -4   0  12        5.07        6.18      1.36 o 
  -3   0  12        5.54        6.78      1.21 o 
  -2   0  12       38.23       42.29      2.11 o 
  -1   0  12        5.05        5.65      1.21 o 
   0   0  12        6.78        8.07      0.93 o 
   1   0  12       36.07       34.00      1.96 o 
   2   0  12        5.72        6.25      1.28 o 
   3   0  12        0.10       -0.15      1.13 o 
  -4   1  12        2.00        0.35      1.47 o 
  -3   1  12        0.14       -0.09      0.77 o 
  -2   1  12       55.79       61.92      1.84 o 
  -1   1  12        0.10        0.80      0.77 o 
   0   1  12      100.01       93.33      1.73 o 
   1   1  12        1.51        1.12      1.70 o 
   2   1  12        2.09        3.29      0.79 o 
   3   1  12        0.11        1.72      1.70 o 
  -4   2  12       12.82       14.32      1.25 o 
  -3   2  12        6.53        5.33      1.01 o 
  -2   2  12       47.74       48.16      1.92 o 
  -1   2  12       13.87       12.08      1.12 o 
   0   2  12        9.49       10.64      1.00 o 
   1   2  12        0.26        1.03      0.72 o 
   2   2  12       20.12       16.25      3.28 o 
   3   2  12       12.29       12.75      1.19 o 
  -3   3  12        9.92        9.04      1.09 o 
  -2   3  12       37.48       38.09      1.60 o 
  -1   3  12       14.77       15.27      1.17 o 
   0   3  12        0.91        0.72      0.84 o 
   1   3  12        1.33        1.74      0.77 o 
   2   3  12        0.11       -0.65      0.77 o 
  -3   4  12       17.91       20.42      2.03 o 
  -2   4  12        0.45        2.26      0.88 o 
  -1   4  12        6.90        5.40      0.98 o 
   0   4  12       14.83       16.66      0.83 o 
   1   4  12        5.94        7.27      0.93 o 
   2   4  12        3.50        3.27      1.92 o 
  -2   1  13        0.31        1.39      0.88 o 
  -1   1  13        0.67        2.39      0.82 o 
   0   1  13        0.82       -0.53      0.60 o 
   1   1  13        2.93        3.03      0.85 o 
  -2   2  13       34.86       36.52      1.62 o 
  -1   2  13        0.00       -0.24      0.82 o 
   0   2  13        1.37       -0.49      0.56 o 
   1   2  13        0.00       -0.50      0.77 o 
  -1   3  13        0.20        0.54      0.79 o 
   0   3  13        8.82        7.40      1.06 o 
                                                 
